# Supplementary material for: The Gut Microbiome Alterations in Pediatric Patients with Functional Abdominal Pain Disorders
Source: Microorganisms. 2021 Nov 15;9(11):2354. doi: 10.3390/microorganisms9112354 (PMC8622193; doi:10.3390/microorganisms9112354)
Supplement: Supplementary file 1 [file microorganisms-09-02354-s001.zip]

Archive with 11 entries (11 files):
- Supplementary File S1.pdf
- Supplementary File S10.pdf
- Supplementary File S11.pdf
- Supplementary File S2.pdf
- Supplementary File S3.pdf
- Supplementary File S4.pdf
- Supplementary File S5.pdf
- Supplementary File S6.pdf
- Supplementary File S7.pdf
- Supplementary File S8.pdf
- Supplementary File S9.pdf
